# Supplementary material for: Evaluation of RAS Mutational Status in Liquid Biopsy to Monitor Disease Progression in Metastatic Colorectal Cancer Patients
Source: Cells. 2023 May 24;12(11):1458. doi: 10.3390/cells12111458 (PMC10253213; doi:10.3390/cells12111458)
Supplement: Supplementary file 1 [file cells-12-01458-s001.zip]

Archive with 1 entries (1 files):
- cells-2352765-supplementary.pdf
